# Supplementary material for: Preparation and Characterization of Graphene Oxide/Polyaniline/Carbonyl Iron Nanocomposites
Source: Materials (Basel). 2022 Jan 9;15(2):484. doi: 10.3390/ma15020484 (PMC8781392; doi:10.3390/ma15020484)
Supplement: Supplementary file 1 [file materials-15-00484-s001.zip]

Archive with 1 entries (1 files):
- materials-1489794-supplementary.pdf
